# Supplementary material for: Steam Gasification of Torrefied/Carbonized Wheat Straw for H2-Enriched Syngas Production and Tar Reduction
Source: Int J Environ Res Public Health. 2022 Aug 23;19(17):10475. doi: 10.3390/ijerph191710475 (PMC9518206; doi:10.3390/ijerph191710475)
Supplement: Supplementary file 1 [file ijerph-19-10475-s001.zip]

Archive with 1 entries (1 files):
- ijerph-1849532-supplementary.pdf
